# Supplementary material for: How does environmental punishment affect regional green technology innovation?—Evidence from Chinese Provinces
Source: PLoS One. 2023 Jul 21;18(7):e0288080. doi: 10.1371/journal.pone.0288080 (PMC10361462; doi:10.1371/journal.pone.0288080)
Supplement: S1 File — (XLS) [file pone.0288080.s001.xls]

## Sheet: stata
id	year	province	The Explained Variables		Replace the explained variable		Core explanatory variables	Intermediary variables			Intermediate variables		Control variables				Heterogeneity analysis
			Ln（number of yearly green technology patent applications+1）	Ln（Number of yearly green invention patent applications +1）	Ln（the total number of green patents granted+1）	Ln（the number of green invention patents granted+1)	Ln（number of environmental punishment in each province+1）	Provincial governments’ environmental protection expenditure/general budget expenditure of provincial governments	Coal consumption/total energy consumption in each province	Ln（Sum of environmental protection investment of listed companies not subject to environmental punishment in each province+1）	The year when the central governments’ environmental protection inspectors are stationed is set as 1, otherwise it is 0	The province which has issued supporting policies is set to be 1, otherwise 0	Ln（Per capita GDP of each province）	Provincial governments’ science and technology expenditure/general budget expenditure of provincial governments	R&D expenditure/GDP	Ln（foreign direct investment）	Ln（number of environmental monetary punishment in each province+1）	Ln（number of environmental non monetary punishment in each province+1）	Ln（number of environmental punishment upon institutions in each province+1）	Ln（number of environmental punishment upon individuals in each province+1）	The yearWhen it is an ecological pilot province, assign a value of 1; Otherwise, assign a value of 0	The top 50% are the groups with good legal environment, assign a value of 1; Otherwise, assign a value of 0
			Scale of green technology innovation	Quality of green technology innovation	Scale of green technology innovation	Quality of green technology innovation	Environmental punishment	Provincial governments’ environmental protection expenditure	Energy consumption structure	Environmental protection investment of peer enterprises	Central governments’ environmental protection inspector	National green manufacturing policy	Regional economic development level	Provincial governments’ innovation support	Regional R&D	Foreign direct investment	Monetary punishment	Non monetary punishment	Punishment upon institutions	Punishment upon individuals	Ecological province	Law environment
			RGTI1	RGTI2	RGTI3	RGTI4	Punish	PEPE	ECS	PPI	EI	GM	REDL	PGIS	R&D	FDI	MPunish	NPunish	SPunish	DPunish	EP	LE
1	2010	beijing	8.81848	8.39863	8.20904	7.20192	0	4.10841	37.8861	0	0	0	2.03168	6.58443	0.930756	6.06567	0	0	0	0	0	1
1	2011	beijing	9.05415	8.65347	8.50066	7.62608	1.38629	4.54871	33.8222	0	0	0	2.13918	5.6412	0.959077	6.12162	1.38629	0	1.38629	0	0	1
1	2012	beijing	9.25177	8.83725	8.61903	8.00169	3.43399	4.73216	31.6258	9.82979	0	0	2.21433	5.42532	1.03731	6.22974	3.43399	0	3.43399	0	0	1
1	2013	beijing	9.60676	9.15514	9.06103	8.17555	1.79176	4.92848	30.0302	6.61607	0	0	2.29714	5.62264	1.00812	6.26894	1.79176	0	1.79176	0	0	1
1	2014	beijing	9.80819	9.38008	9.25665	8.31459	4.07754	5.36298	25.4215	5.73567	0	0	2.35708	6.24819	1.0185	6.31962	3.91202	2.30259	4.07754	0	0	1
1	2015	beijing	9.92049	9.49695	9.37907	8.53208	6.92067	5.71459	17.1274	11.3889	0	0	2.42701	5.01595	0.985054	6.69637	6.03069	6.39359	6.90475	2.83321	0	1
1	2016	beijing	10.0933	9.69277	9.5001	8.7983	6.62672	5.89545	12.2542	13.3389	1	1	2.51118	4.46059	0.942426	6.76319	6.06379	5.79301	6.61874	1.94591	0	1
1	2017	beijing	10.2357	9.84246	9.49882	8.7837	7.15227	6.12783	6.91958	12.1085	0	1	2.61156	5.30088	0.900462	7.40407	6.57228	6.33505	7.15227	0	0	1
1	2018	beijing	10.2813	9.8871	9.63718	8.73697	8.11999	5.99009	3.79904	18.0021	0	1	2.7149	5.69998	0.827676	7.04362	7.94272	6.30445	8.11999	0	0	1
1	2019	beijing	9.53561	9.4096	9.6658	8.82776	8.62263	5.73273	2.4837	10.6942	0	1	2.78408	5.85055	0.804585	6.88805	8.52873	6.22059	8.62263	0	0	1
1	2020	beijing	10.2497	9.91109	10.1944	9.38165	7.99934	5.46764	6.61872	11.6364	1	1	2.7985	5.77501	0.827458	6.87993	7.85709	5.99645	7.99934	0	0	1
2	2010	tianjin	7.27031	6.56948	6.76964	5.34711	0	3.29953	70.5006	0	0	0	1.65985	3.14125	2.44932	6.59909	0	0	0	0	1	1
2	2011	tianjin	7.5994	6.90675	7.06305	5.71703	0	3.47321	69.251	0	0	0	1.79999	3.34961	2.59818	6.73728	0	0	0	0	1	1
2	2012	tianjin	7.94909	7.2485	7.28001	6.01616	0	3.6504	64.5467	5.01728	0	0	1.88136	3.56708	2.82946	6.85426	0	0	0	0	1	1
2	2013	tianjin	8.19946	7.60489	7.6516	6.11368	0	3.88033	66.9712	0	0	0	1.95352	3.64074	3.01685	6.94914	0	0	0	0	1	1
2	2014	tianjin	8.33279	7.65064	7.76387	6.10702	1.94591	4.05924	61.7223	0	0	0	2.0077	3.77856	3.03372	7.05527	1.60944	1.09861	1.94591	0	1	1
2	2015	tianjin	8.78386	8.00703	8.04847	6.16331	4.56435	4.29183	54.5598	0	0	0	2.02293	3.73784	3.24157	7.18261	4.26268	3.2581	4.56435	0	1	1
2	2016	tianjin	9.07165	8.38343	8.3535	6.50279	5.88888	4.18403	52.3664	8.61786	0	1	2.07364	3.38376	3.04913	6.50862	5.41165	4.92725	5.88053	1.38629	1	1
2	2017	tianjin	9.09762	8.22202	8.43555	6.62407	7.41938	4.70248	49.4843	0	1	1	2.17818	3.53354	1.93679	6.57399	6.13556	7.09589	7.41938	0	1	1
2	2018	tianjin	9.07978	8.18619	8.7126	6.66696	7.84267	4.1966	48.0734	5.29832	0	1	2.26823	3.43779	1.89237	5.77148	6.88959	7.35628	7.84267	0	1	1
2	2019	tianjin	8.01268	7.68064	8.65521	6.6053	7.61036	5.49014	45.6997	0	0	1	2.31731	3.09165	1.51849	5.78815	7.32185	6.23441	7.61036	0	1	1
2	2020	tianjin	9.06663	8.31913	9.12765	6.9962	7.17242	4.10627	41.7262	6.63969	1	1	2.31249	3.74982	1.63315	5.78874	6.70319	6.20051	7.17242	0	1	1
3	2010	hebei	6.98008	6.02345	6.64639	4.56435	0.693147	4.74632	99.7589	0	0	0	0.917324	1.05133	0.699639	5.55814	0.693147	0	0	0	1	0
3	2011	hebei	7.23273	6.32257	6.84694	5.16479	0	4.65852	104.386	0	0	0	1.08416	0.93911	0.74174	5.71154	0	0	0	0	1	0
3	2012	hebei	7.60539	6.68711	7.05099	5.56452	0.693147	4.85148	103.665	7.91972	0	0	1.1562	1.09672	0.858347	5.90381	0	0.693147	0.693147	0	1	0
3	2013	hebei	7.5994	6.71052	7.44191	5.78074	0	5.14668	106.74	5.92158	0	0	1.20258	1.12845	0.95938	5.98968	0	0	0	0	1	0
3	2014	hebei	7.7803	6.85857	7.4553	5.7462	4.59512	5.26492	101.076	0	0	0	1.23618	1.09721	1.03404	5.96977	3.61092	4.14313	4.58497	0.693147	1	0
3	2015	hebei	8.13769	7.18463	7.72842	6.10256	5.62762	5.64446	93.2536	8.09211	1	0	1.27928	0.807856	1.08266	5.95262	5.10595	4.86753	5.61313	1.60944	1	0
3	2016	hebei	8.52536	7.5979	7.9652	6.32436	6.13773	5.57139	89.3434	12.6146	0	1	1.3509	1.20968	1.08401	6.19127	6.07535	4.31749	6.12905	1.60944	1	0
3	2017	hebei	8.76139	7.74846	8.128	6.47235	7.66482	5.86774	85.4569	10.629	0	1	1.41964	1.04049	1.14543	6.35123	7.49109	6.1203	7.6587	2.63906	1	0
3	2018	hebei	8.90164	7.90175	8.51999	6.53233	9.38497	6.07201	91.9489	11.5998	1	1	1.47609	0.997125	1.17555	6.39848	9.12358	8.31899	9.33318	6.40026	1	0
3	2019	hebei	7.98071	7.5353	8.53935	6.60259	9.13788	6.2196	88.3037	12.0675	0	1	1.54693	1.09158	1.25386	6.52136	8.75558	8.26873	9.02786	6.8773	1	0
3	2020	hebei	8.76564	7.89945	8.89927	7.20087	9.37789	6.23298	85.0196	12.3489	0	1	1.57381	1.12781	1.34797	6.61792	8.9862	8.34546	9.22158	7.44542	1	0
4	2010	shanxi	6.43775	5.66643	6.02828	4.29046	0	4.41122	177.684	8.08364	0	0	0.912804	1.04175	0.842229	3.87814	0	0	0	0	1	0
4	2011	shanxi	6.4677	5.73334	6.20658	4.81218	0	4.40891	182.794	8.50593	0	0	1.11793	1.1494	0.822341	4.89703	0	0	0	0	1	0
4	2012	shanxi	6.85541	6.11147	6.24028	4.94164	0	4.47927	178.691	8.78996	0	0	1.19176	1.20748	0.915502	5.06292	0	0	0	0	1	0
4	2013	shanxi	7.01031	6.2653	6.6733	5.22036	2.30259	4.5866	185.398	0	0	0	1.22113	2.0481	1.03252	5.15804	2.30259	0	2.30259	0	1	0
4	2014	shanxi	7.1554	6.50578	6.77308	5.273	4.21951	4.55661	189.233	8.14584	0	0	1.23204	1.75867	1.03105	5.2003	3.55535	3.52636	4.21951	0	1	0
4	2015	shanxi	7.19143	6.41673	6.80572	5.51343	5.81413	4.59976	195.045	3.50255	0	0	1.213	1.09466	0.852413	5.18596	5.01728	5.22036	5.81413	0	1	0
4	2016	shanxi	7.46164	6.7178	6.97915	5.80513	6.93731	4.74962	187.736	10.7116	0	1	1.22367	1.00792	0.817219	5.04295	5.47646	6.67708	6.93731	0	1	0
4	2017	shanxi	7.77444	6.95273	7.0859	5.80513	7.76853	4.8588	219.306	10.7592	1	1	1.41745	1.33771	0.774855	4.73741	6.66441	7.47477	7.76853	0	1	0
4	2018	shanxi	7.92154	7.19594	7.41457	5.73979	7.82525	5.1375	242.29	10.614	1	1	1.51663	1.37911	0.822486	5.05167	7.08087	7.19818	7.82485	0.693147	1	0
4	2019	shanxi	7.0859	6.73459	7.45008	5.76205	7.5148	5.4212	246.089	9.98362	0	1	1.57905	1.22528	0.814082	4.54067	7.02376	6.86485	7.51425	0.693147	1	0
4	2020	shanxi	7.76955	7.10868	7.74953	6.31801	6.97354	5.56176	242.027	10.3016	0	1	1.63129	1.29313	0.875659	4.75849	6.29342	6.4677	6.97354	0	1	0
5	2010	neimenggu	5.33754	4.40672	4.94876	2.99573	0	4.68204	160.544	0	0	0	1.19909	0.94084	0.666012	5.43437	0	0	0	0	0	0
5	2011	neimenggu	5.50939	4.64439	5.2575	3.52636	0	4.76686	185.111	11.2696	0	0	1.34265	0.943728	0.741835	5.51298	0	0	0	0	0	0
5	2012	neimenggu	5.96358	5.23111	5.22575	3.97029	0	4.87969	185.083	0	0	0	1.44674	0.805898	0.819932	5.57463	0	0	0	0	0	0
5	2013	neimenggu	6.07304	5.38907	5.70711	4.04305	0	4.88363	197.476	0	0	0	1.53482	0.858262	0.881646	5.70348	0	0	0	0	0	0
5	2014	neimenggu	6.35089	5.51745	5.90263	4.27667	2.56495	4.96109	199.17	0	0	0	1.60232	0.847169	0.888525	5.54622	2.56495	0	2.56495	0	0	0
5	2015	neimenggu	6.64509	5.72685	6.22851	4.56435	5.1299	5.16621	194.313	0	0	0	1.66902	0.839886	0.916102	5.34552	4.68213	4.12713	5.1299	0	0	0
5	2016	neimenggu	6.97167	6.10032	6.40853	4.82831	6.46147	5.07135	189.929	10.745	1	1	1.73354	0.717529	0.928149	5.2835	5.9162	5.62762	6.46147	0	0	0
5	2017	neimenggu	7.29234	6.10032	6.58617	4.85203	6.53524	4.96752	195.292	11.5774	0	1	1.81211	0.743279	0.726697	5.35964	6.2672	5.1985	6.53524	0	0	0
5	2018	neimenggu	7.58121	6.51619	7.19293	4.91998	7.21377	5.09203	191.341	10.188	1	1	1.89676	0.539174	0.640361	5.34245	7.11477	5.1358	7.21303	0.693147	0	0
5	2019	neimenggu	6.85224	6.34739	7.23056	4.96981	7.65539	5.04006	193.466	10.3449	0	1	1.96394	0.558528	0.687654	4.9571	7.63916	5.35186	7.65492	0.693147	0	0
5	2020	neimenggu	7.42492	6.51718	7.42876	5.41549	7.04054	5.00643	201.288	9.84697	0	1	1.97156	0.614403	0.749631	4.8326	6.85118	6.35089	7.03966	0.693147	0	0
6	2010	liaoning	7.57147	6.83626	7.22475	5.63479	0	4.3495	80.7219	0	0	0	1.15572	2.15594	1.58365	7.24756	0	0	0	0	1	1
6	2011	liaoning	7.77989	7.17549	7.37713	5.98896	4.17439	4.30676	79.4903	4.40903	0	0	1.31771	2.23255	1.67966	7.35715	4.12713	1.60944	4.17439	0	1	1
6	2012	liaoning	8.03301	7.54221	7.34536	6.23441	3.17805	4.5355	77.4406	0	0	0	1.40602	2.22086	1.62173	7.43326	3.09104	1.09861	3.17805	0	1	1
6	2013	liaoning	8.16394	7.76557	7.57353	6.33328	4.97673	4.68758	83.4804	6.29632	0	0	1.48175	2.28941	1.73426	7.49471	4.97673	0	4.97673	0	1	1
6	2014	liaoning	8.05928	7.55224	7.49887	6.23637	5.1299	4.66438	82.5679	6.65043	0	0	1.525	2.14192	1.61907	7.42926	5.03695	3.21888	5.11199	1.38629	1	1
6	2015	liaoning	8.23827	7.68064	7.67601	6.52796	6.89972	4.76038	81.1551	0	0	0	1.53878	1.53784	1.19682	5.77751	6.80683	4.80402	6.89467	1.79176	1	1
6	2016	liaoning	8.5368	8.02519	7.84463	6.77422	7.29097	4.46866	81.2764	9.84205	0	1	1.55029	1.34594	1.18702	5.29433	7.19669	5.09987	7.28139	2.70805	1	1
6	2017	liaoning	8.67676	8.04687	7.91352	6.85118	7.5979	4.66843	82.3177	11.2643	1	1	1.61559	1.17596	1.26745	5.8867	7.48829	5.50533	7.59388	2.19722	1	1
6	2018	liaoning	8.77756	8.13915	8.21257	6.81235	6.69827	4.54553	80.2133	11.0172	1	1	1.70093	1.40603	1.27858	5.78065	6.48768	5.0876	6.69703	0.693147	1	1
6	2019	liaoning	7.88871	7.59287	8.30573	6.9344	6.33683	4.86546	78.7855	9.7395	0	1	1.75982	1.28858	1.24822	5.43473	6.26149	4.41884	6.33505	0.693147	1	1
6	2020	liaoning	8.63328	8.1046	8.43944	7.2401	7.28345	4.58436	80.878	7.74263	0	1	1.77124	1.20898	1.34068	5.15802	7.26683	5.58725	7.26613	3.29584	1	1
7	2010	jilin	6.32436	5.60212	6.00141	4.58497	0	4.2704	115.491	0	0	0	0.847428	1.0698	0.638279	4.46187	0	0	0	0	1	0
7	2011	jilin	6.29895	5.63835	6.07993	4.75359	0	4.62908	121.223	0	0	0	1.04324	0.961966	0.631866	4.56075	0	0	0	0	1	0
7	2012	jilin	6.53669	5.95324	6.01616	5.17048	0	4.73488	117.367	0	0	0	1.16828	1.01004	0.696389	4.64507	0	0	0	0	1	0
7	2013	jilin	6.61204	6.06611	6.30445	5.22575	0	4.84285	120.46	0	0	0	1.26234	1.35601	0.7405	4.72459	0	0	0	0	1	0
7	2014	jilin	6.79459	6.20254	6.29711	4.99043	1.60944	4.94378	121.254	0	0	0	1.32769	1.25118	0.792084	4.79387	0	1.60944	1.38629	0.693147	1	0
7	2015	jilin	7.05618	6.37332	6.58893	5.26269	3.3322	4.76814	139.677	0	0	0	1.34388	1.28656	0.859993	4.88642	3.04452	2.07944	3.3322	0	1	0
7	2016	jilin	7.33368	6.71296	6.68711	5.51343	4.65396	4.80517	136.753	7.58272	0	1	1.40166	1.14359	0.871393	5.01758	4.2485	3.61092	4.65396	0	1	0
7	2017	jilin	7.70886	7.12125	6.85857	5.71043	7.19594	4.74598	135.947	7.47534	1	1	1.46414	1.25721	0.686649	4.99172	6.90375	5.87212	7.17242	3.46574	1	0
7	2018	jilin	7.83676	7.3025	7.19218	5.76832	7.15929	4.79405	122.188	0	1	1	1.51084	1.08455	0.510952	5.04857	6.97541	5.44242	7.10743	4.18965	1	0
7	2019	jilin	7.17319	6.95273	7.23993	5.93754	6.89366	4.99701	122.415	0	0	1	1.56661	0.99608	0.583353	5.03556	6.79347	4.77912	6.88857	1.79176	1	0
7	2020	jilin	7.71869	7.24532	7.3722	6.20887	6.98472	4.87923	132.92	7.63748	0	1	1.63096	0.967733	0.633525	5.03573	6.91572	5.17048	6.91274	4.33073	1	0
8	2010	heilongjiang	6.84268	6.16121	6.49072	5.23111	0	4.48864	108.774	0	0	0	0.773607	1.22888	0.881818	5.22988	0	0	0	0	1	0
8	2011	heilongjiang	6.99668	6.27099	6.73102	5.6204	0	4.52472	108.924	0	0	0	0.965811	1.1893	0.843525	5.40843	0	0	0	0	1	0
8	2012	heilongjiang	7.26892	6.50429	6.80904	5.7301	0	4.65263	109.462	6.48936	0	0	1.08453	1.18681	0.822609	5.52926	0	0	0	0	1	0
8	2013	heilongjiang	7.45588	6.87523	7.11477	5.79606	0	4.75143	111.928	5.62402	0	0	1.17315	1.14598	0.802031	5.66125	0	0	0	0	1	0
8	2014	heilongjiang	7.65397	7.11314	7.06817	5.71703	2.77259	4.71465	113.723	5.83188	0	0	1.21589	1.14902	0.785339	5.75793	2.3979	1.79176	2.77259	0	1	0
8	2015	heilongjiang	7.87436	7.30854	7.25205	6.00881	5.00395	5.04677	120.973	0	0	0	1.19772	1.06724	0.753115	5.84462	4.7185	3.71357	4.99043	1.09861	1	0
8	2016	heilongjiang	7.89432	7.23634	7.40001	6.16752	5.52943	4.73127	126.779	8.2943	1	1	1.23398	1.06261	0.743947	5.9704	5.20949	4.27667	5.52943	0	1	0
8	2017	heilongjiang	7.89283	7.2349	7.40062	6.23637	5.26786	5.26373	128.522	8.08602	0	1	1.28717	1.01076	0.670717	5.98006	4.84419	4.30407	5.26786	0	1	0
8	2018	heilongjiang	7.95613	7.41216	7.45934	6.23245	6.32615	5.03754	116.919	8.02465	1	1	1.351	0.845031	0.471475	5.97533	5.91889	5.25227	6.32436	0.693147	1	0
8	2019	heilongjiang	7.3518	7.11802	7.36834	6.12905	5.63121	5.35214	121.772	0	0	1	1.42578	0.841255	0.527792	3.62369	5.49717	3.71357	5.6204	1.38629	1	0
8	2020	heilongjiang	7.96813	7.47553	7.78846	6.59372	5.46806	5.39485	127.446	0	0	1	1.45848	0.788709	0.568188	3.62554	5.33272	4.68213	5.46806	0	1	0
9	2010	shanghai	8.45212	7.88983	7.89841	6.47235	0	3.85672	52.4547	7.05134	0	0	2.05145	6.11676	1.61949	6.62385	0	0	0	0	0	1
9	2011	shanghai	8.58223	8.03851	8.13476	6.92952	1.09861	3.94391	54.4963	7.11558	0	0	2.13925	5.58127	1.71798	6.7018	0.693147	0.693147	1.09861	0	0	1
9	2012	shanghai	8.72988	8.19146	8.14931	7.12448	1.38629	4.0106	50.193	9.03569	0	0	2.18392	5.86589	1.74371	6.86542	1.38629	0	1.38629	0	0	1
9	2013	shanghai	8.77894	8.31263	8.35444	7.21229	1.38629	4.033	50.0722	8.93647	0	0	2.24906	5.6896	1.74443	6.94622	1.38629	0	1.38629	0	0	1
9	2014	shanghai	8.88848	8.40223	8.3202	7.18083	5.00395	4.34795	44.1658	9.33297	0	0	2.32661	5.32737	1.77769	7.01742	4.98361	1.38629	5.00395	0	0	1
9	2015	shanghai	9.11019	8.6041	8.4659	7.42058	6.89467	4.64775	43.2543	10.979	0	0	2.39229	4.39065	1.76384	7.04726	6.89061	2.48491	6.89467	0	0	1
9	2016	shanghai	9.3488	8.84289	8.68423	7.73849	7.83913	4.90089	41.1459	11.5683	1	1	2.49442	4.93876	1.63977	7.11457	7.83162	3.3322	7.83874	0.693147	0	1
9	2017	shanghai	9.58926	9.04263	8.76795	7.68708	8.24958	5.41459	40.22	11.9246	0	1	2.59163	5.16587	1.64008	7.04608	8.22577	4.70048	8.24958	1.60944	0	1
9	2018	shanghai	9.64756	9.09493	9.02305	7.69939	7.75105	5.45271	38.5946	11.9989	0	1	2.67761	5.10529	1.54082	7.04299	7.73587	3.78419	7.75105	2.94444	0	1
9	2019	shanghai	8.97942	8.80508	9.09414	7.78197	7.54115	5.21532	36.237	11.3231	1	1	2.7286	4.76252	1.55485	7.18085	7.50274	4.66344	7.53903	2.19722	0	1
9	2020	shanghai	9.55799	9.11754	9.32832	8.17794	6.74406	5.20335	33.9225	11.508	0	1	2.75114	5.01351	1.62976	7.24107	6.63332	4.95583	6.72263	0	0	1
10	2010	jiangsu	9.03765	8.38936	8.31679	6.62407	0	4.94086	89.6281	6.78396	0	0	1.65996	3.05959	1.77678	7.56485	0	0	0	0	1	1
10	2011	jiangsu	9.37738	8.79012	8.73085	7.1554	1.09861	5.13797	99.1846	6.36647	0	0	1.80622	3.42992	1.84257	7.63788	1.09861	0	1.09861	0	1	1
10	2012	jiangsu	9.68918	9.09369	8.89631	7.61431	2.56495	5.26698	96.2293	0	0	0	1.88912	3.66039	2.01168	7.72193	2.56495	0	2.56495	0	1	1
10	2013	jiangsu	9.80422	9.30538	9.32928	7.83716	1.79176	5.43451	95.6893	5.8883	0	0	1.98028	3.88012	2.0886	7.63037	1.79176	0	1.79176	0	1	1
10	2014	jiangsu	9.85545	9.24455	9.30036	7.84463	3.61092	5.47135	90.1202	9.48235	0	0	2.05781	3.86075	2.12329	7.45627	3.61092	0	3.61092	0	1	1
10	2015	jiangsu	10.1863	9.59954	9.53662	8.14671	6.28413	5.73156	89.5803	9.77957	0	0	2.14822	3.83956	2.11422	7.32114	6.25767	3.3322	6.2804	1.09861	1	1
10	2016	jiangsu	10.4459	9.87045	9.7174	8.43316	7.29302	5.65288	89.869	11.2646	1	1	2.22238	3.81709	2.14289	7.39647	7.06476	5.743	7.28413	2.63906	1	1
10	2017	jiangsu	10.7119	10.1331	9.80334	8.48529	8.25453	5.6771	84.2353	14.5727	0	1	2.32187	4.02984	2.13566	7.43667	8.03754	6.70319	8.25323	1.79176	1	1
10	2018	jiangsu	10.8228	10.1414	10.1791	8.60025	8.41649	5.76202	80.3138	10.9785	1	1	2.40114	4.35185	2.17205	7.43459	8.20139	7.06219	8.40961	3.46574	1	1
10	2019	jiangsu	9.85482	9.5808	10.2737	8.58933	8.83084	5.92096	76.5604	10.6472	0	1	2.45523	4.54955	2.23619	7.49675	8.76982	7.67833	8.82879	2.70805	1	1
10	2020	jiangsu	10.6843	10.1322	10.7708	9.29362	9.09482	5.81979	78.2185	7.50903	0	1	2.4955	4.27137	2.31664	7.57944	9.05474	7.96311	9.09099	3.55535	1	1
11	2010	zhejiang	8.53464	7.44073	8.23721	6.35437	0	4.40757	82.7134	9.39983	0	0	1.61547	3.78443	1.47813	6.61309	0	0	0	0	1	1
11	2011	zhejiang	8.73665	7.66809	8.50896	6.84694	0	4.35812	82.8843	8.23718	0	0	1.74379	3.74487	1.50655	6.62471	0	0	0	0	1	1
11	2012	zhejiang	9.09594	8.05134	8.6505	7.14125	0	4.35286	79.519	8.2378	0	0	1.79971	3.9881	1.71194	6.71538	0	0	0	0	1	1
11	2013	zhejiang	9.1743	8.23164	9.0348	7.15149	0	4.5864	75.9724	10.3893	0	0	1.86483	4.05605	1.83303	6.77639	0	0	0	0	1	1
11	2014	zhejiang	9.32741	8.42244	9.00172	7.32119	2.30259	4.79289	73.4323	9.79437	0	0	1.91621	4.03115	1.91924	6.8777	1.09861	2.07944	1.79176	1.60944	1	1
11	2015	zhejiang	9.71372	8.72956	9.29532	7.55538	8.17948	5.12331	70.5052	9.85431	0	0	1.98368	3.77356	1.96188	6.96258	8.08918	6.20051	7.9338	6.65673	1	1
11	2016	zhejiang	9.96974	9.18266	9.44557	7.87246	8.58336	5.08389	68.7931	12.0071	0	1	2.05185	3.85761	1.98034	7.06266	8.46863	6.70196	8.30623	7.16549	1	1
11	2017	zhejiang	10.2235	9.43827	9.42481	7.90986	9.09784	5.24781	67.8176	12.243	1	1	2.13927	4.03037	1.96581	7.09731	8.92426	7.40732	8.86531	7.41156	1	1
11	2018	zhejiang	10.3483	9.69326	9.82563	8.10922	8.75448	5.27172	65.4214	12.9369	0	1	2.22424	4.39954	1.97817	7.11753	8.40626	7.74673	8.54091	7.10661	1	1
11	2019	zhejiang	9.35444	9.10353	9.76198	8.2239	7.8501	5.59675	61.0767	14.0374	0	1	2.28217	5.13338	2.04	6.84095	7.23201	7.25134	7.74716	5.52943	1	1
11	2020	zhejiang	10.2092	9.58772	10.2857	8.66056	7.70796	5.39631	59.4821	12.1853	1	1	2.30273	4.6829	2.15786	6.99377	7.34601	6.76041	7.56164	5.71703	1	1
12	2010	anhui	7.31322	6.33328	6.6733	4.86753	0	4.17007	137.8	0	0	0	0.799415	2.24068	0.956938	5.82725	0	0	0	0	1	1
12	2011	anhui	7.61283	6.78672	7.24637	5.40717	0	4.40623	137.537	0	0	0	1.00316	2.33213	0.999886	6.05948	0	0	0	0	1	1
12	2012	anhui	8.11373	7.22621	7.49109	5.83481	0	4.55934	129.46	3.87432	0	0	1.12109	2.42362	1.13938	6.3013	0	0	0	0	1	1
12	2013	anhui	8.26694	7.52564	7.93128	6.17587	3.2581	4.68601	133.935	3.89691	0	0	1.23476	2.52133	1.20348	6.49513	2.30259	2.83321	3.2581	0	1	1
12	2014	anhui	8.64365	8.05864	8.00737	6.23637	4.58497	4.65167	131.438	7.09173	0	0	1.32313	2.77846	1.26436	6.63069	4.43082	2.99573	4.58497	0	1	1
12	2015	anhui	9.07829	8.54733	8.27206	6.57925	4.98361	4.82695	127.399	8.40643	0	0	1.3774	2.82382	1.35177	6.7432	4.38203	4.2485	4.97673	0.693147	1	1
12	2016	anhui	9.50301	9.13216	8.48715	7.14913	6.54679	4.89515	124.21	15.0707	0	1	1.47262	4.69858	1.40994	6.88845	6.10256	5.54126	6.54247	1.38629	1	1
12	2017	anhui	9.71541	9.33662	8.47052	7.16935	7.07665	5.29149	123.547	8.90977	1	1	1.58913	4.19758	1.46959	6.97849	6.54247	6.21461	7.07581	0.693147	1	1
12	2018	anhui	9.85277	9.50696	8.84275	7.37776	6.50578	5.34386	125.408	9.97756	1	1	1.72233	4.48575	1.46219	7.0256	6.18826	5.25227	6.49979	1.60944	1	1
12	2019	anhui	8.73117	8.53444	8.83536	7.38212	6.93147	5.74339	120.402	10.1319	0	1	1.79976	5.11281	1.56474	7.12074	6.59578	5.74939	6.92952	1.09861	1	1
12	2020	anhui	9.7212	9.39014	9.59664	8.12365	6.83626	5.25138	118.972	7.91175	0	1	1.8301	4.9505	1.67997	7.14121	6.72383	4.86753	6.83303	1.38629	1	1
13	2010	fujian	7.30452	6.29895	6.90073	4.93447	1.38629	3.68362	71.634	6.54489	0	0	1.40178	1.90609	1.02928	5.97339	1.38629	0	1.38629	0	1	1
13	2011	fujian	7.48661	6.46459	7.26193	5.49306	1.38629	3.63627	81.8017	0	0	0	1.55501	1.84152	1.08496	5.99274	1.38629	0.693147	1.38629	0	1	1
13	2012	fujian	7.70571	6.70441	7.29709	5.87493	2.94444	3.88362	75.8575	0	0	0	1.65949	1.85887	1.17958	5.99164	2.94444	0.693147	2.94444	0	1	1
13	2013	fujian	7.85438	6.96791	7.66622	6.00881	2.70805	4.07073	72.1952	8.48036	0	0	1.75656	1.97536	1.24066	6.025	2.70805	2.19722	2.70805	0	1	1
13	2014	fujian	7.99429	7.14125	7.63579	5.96871	3.49651	4.1239	67.6986	8.05643	0	0	1.84411	2.03829	1.26446	6.08007	2.77259	2.89037	3.49651	0	1	1
13	2015	fujian	8.5696	7.56476	8.11373	6.31716	6.55678	4.55986	64.57	7.79266	0	0	1.90684	1.91424	1.29376	6.17077	6.44254	5.11199	6.55678	0	1	1
13	2016	fujian	8.99454	8.00068	8.52039	6.67456	6.66568	4.87022	56.7173	11.4973	0	1	1.99781	1.87772	1.31128	6.29952	6.52649	4.93447	6.66568	0	1	1
13	2017	fujian	9.169	8.24853	8.42945	6.85857	7.49499	4.79289	60.0793	11.4858	1	1	2.1193	2.1229	1.32613	6.36145	7.44249	5.77455	7.49499	0	1	1
13	2018	fujian	9.3676	8.49064	8.97018	7.01302	6.99393	4.8206	65.1805	8.37963	0	1	2.24356	2.3848	1.35687	5.68694	6.79682	5.31321	6.99393	0	1	1
13	2019	fujian	8.29105	7.94272	8.80717	6.9976	7.15305	5.19045	63.5539	4.53571	1	1	2.32544	2.62725	1.41404	5.76201	7.01571	5.57973	7.15305	0	1	1
13	2020	fujian	9.19862	8.40232	9.43351	7.70191	6.8977	5.05254	57.3447	7.98228	0	1	2.3495	2.86498	1.52932	5.85166	6.82002	5.23111	6.8977	0	1	1
14	2010	jiangxi	6.19848	5.35659	5.71373	3.71357	0	3.89467	98.2904	0	0	0	0.743324	0.94943	0.720694	5.84445	0	0	0	0	0	0
14	2011	jiangxi	6.43775	5.66643	6.03548	4.21951	0	3.77872	100.864	0	0	0	0.951385	0.841158	0.664538	5.96957	0	0	0	0	0	0
14	2012	jiangxi	6.68336	5.7301	6.15273	4.80402	0	4.20335	94.0422	0	0	0	1.05154	0.910831	0.722991	6.06561	0	0	0	0	0	0
14	2013	jiangxi	6.66696	5.86647	6.54247	4.85981	0	4.30636	95.6704	0	0	0	1.16154	1.33475	0.773726	6.14771	0	0	0	0	0	0
14	2014	jiangxi	7.20786	6.2691	6.63463	4.85203	2.48491	4.22142	92.8282	0	0	0	1.25198	1.50334	0.819925	6.25212	2.3979	0.693147	2.48491	0	0	0
14	2015	jiangxi	7.63434	6.5903	7.1317	4.94164	5.17048	4.47084	91.3955	0	0	0	1.3195	1.69494	0.878956	6.38017	5.02388	4.02535	5.16479	0.693147	0	0
14	2016	jiangxi	8.03787	6.99485	7.50769	5.50939	5.80212	4.76967	87.2576	10.6572	1	1	1.40854	1.80015	0.977541	6.54174	5.48064	5.01728	5.78383	1.94591	0	0
14	2017	jiangxi	8.43598	7.39511	7.59237	5.57595	5.95064	4.96564	86.5058	15.1366	0	1	1.4997	2.34942	1.09687	6.65158	5.58725	5.23644	5.92959	2.19722	0	0
14	2018	jiangxi	8.55949	7.54645	8.16166	5.8861	6.24417	5.09099	84.8349	11.2885	1	1	1.61613	2.59532	1.17875	6.72373	5.96358	5.38907	6.21461	2.77259	0	0
14	2019	jiangxi	7.59438	7.12367	8.19616	5.90808	5.6058	5.2693	82.7309	10.9758	0	1	1.69785	2.86403	1.29814	6.84249	5.51343	4.68213	5.57973	2.07944	0	0
14	2020	jiangxi	8.41466	7.50156	8.58326	6.41756	5.66988	5.38573	80.889	11.6447	0	1	1.74139	2.93284	1.34211	6.91478	5.57215	4.49981	5.63835	2.30259	0	0
15	2010	shandong	8.30721	7.31588	7.93164	6.00635	0	4.72677	107.24	0	0	0	1.26357	2.03521	1.7685	6.43073	0	0	0	0	1	1
15	2011	shandong	8.50633	7.59488	8.19533	6.43935	0	4.73576	104.818	8.38731	0	0	1.39671	2.1715	1.90228	6.58036	0	0	0	0	1	1
15	2012	shandong	8.832	8.09834	8.27078	6.74052	0	5.03968	103.429	0	0	0	1.48726	2.11668	2.10814	6.65899	0.693147	0	0.693147	0	1	1
15	2013	shandong	9.04026	8.489	8.58073	7.04316	2.19722	5.3604	106.577	11.5297	0	0	1.58059	2.2297	2.22373	6.76888	0	2.19722	2.19722	0	1	1
15	2014	shandong	9.22434	8.63994	8.60025	7.07496	4.44265	5.11602	108.356	9.97621	0	0	1.6442	2.04896	2.31522	6.83884	4.23411	2.83321	4.44265	0	1	1
15	2015	shandong	9.47731	8.81106	8.8911	7.36708	6.23441	5.38027	104.055	11.6136	0	0	1.72348	1.92788	2.33641	6.92292	6.01859	4.64439	6.23441	0	1	1
15	2016	shandong	9.74981	9.06601	9.14516	7.76938	6.86485	5.47763	101.996	11.423	0	1	1.77362	1.90744	2.408	7.01894	6.56948	5.56834	6.86485	0	1	1
15	2017	shandong	9.87034	9.12826	9.16356	7.75448	8.43468	5.46738	95.1786	18.1705	1	1	1.83745	2.11451	2.48155	7.09481	8.1274	7.18159	8.43446	0.693147	1	1
15	2018	shandong	9.87822	9.12859	9.42626	7.85127	8.04943	5.66018	104.284	17.8925	1	1	1.88918	2.30414	2.12831	7.21351	7.56112	7.15227	8.04751	1.94591	1	1
15	2019	shandong	9.07795	8.7294	9.46939	7.90875	8.32845	5.72522	104.211	12.0821	0	1	1.94306	2.84699	1.71667	6.92101	8.23536	6.632	8.31947	3.63759	1	1
15	2020	shandong	9.85664	9.23194	9.87307	8.523	8.71703	5.67518	101.005	12.6029	0	1	1.96874	2.65829	1.8759	7.10449	8.61577	7.04229	8.71457	2.77259	1	1
16	2010	henan	7.56008	6.45047	7.12609	4.93447	0.693147	4.5683	121.515	8.64471	0	0	0.879139	1.30762	0.766316	6.04711	0.693147	0	0.693147	0	1	1
16	2011	henan	7.67879	6.77537	7.42178	5.55296	0	4.56017	123.034	0	0	0	1.0231	1.3319	0.81206	6.47878	0	0	0	0	1	1
16	2012	henan	7.81964	6.84588	7.38399	5.84932	0.693147	4.69547	106.736	8.24302	0	0	1.11133	1.39102	0.85963	6.63979	0.693147	0	0.693147	0	1	1
16	2013	henan	8.00903	7.15618	7.73325	5.92959	4.60517	4.71778	114.374	8.74392	0	0	1.19524	1.4331	0.933663	6.72551	4.40672	3.17805	4.60517	0	1	1
16	2014	henan	8.21447	7.42476	7.78987	6.04973	5.6204	4.78707	105.941	9.54533	0	0	1.27669	1.34772	0.975366	6.82103	5.24702	4.56435	5.6204	0	1	1
16	2015	henan	8.48343	7.5994	8.04109	6.28227	6.90073	5.18049	106.163	9.40227	0	0	1.34096	1.22438	0.994564	6.90968	6.39359	6.07535	6.90073	1.09861	1	1
16	2016	henan	8.85052	8.07683	8.22524	6.61204	7.15774	5.27669	104.047	11.0502	1	1	1.41496	1.28929	1.0179	7.02885	6.45205	6.54103	7.15774	0	1	1
16	2017	henan	9.23961	8.44247	8.35749	6.7511	8.09773	5.48749	102.289	11.8741	0	1	1.51743	1.67902	1.05355	7.05871	7.59237	7.23346	8.09529	2.19722	1	1
16	2018	henan	9.41017	8.54772	8.89055	6.88755	8.37263	5.88249	98.5604	17.4596	1	1	1.62185	1.68881	1.05921	7.07721	7.98037	7.33629	8.37147	1.79176	1	1
16	2019	henan	8.33639	7.87588	8.91503	6.70808	8.76748	5.86445	89.8899	8.36381	0	1	1.69111	2.07666	1.13317	7.16387	8.49392	7.66996	8.76218	3.55535	1	1
16	2020	henan	9.20371	8.46055	9.21514	7.46912	8.58354	5.60812	90.2907	9.73893	0	1	1.69711	2.45144	1.26352	7.23274	8.45744	7.10085	8.57923	3.17805	1	1
17	2010	hubei	7.38088	6.59441	7.05445	5.4848	0	4.56757	88.9842	8.8488	0	0	1.0413	1.20293	1.02092	5.61373	0	0	0	0	1	1
17	2011	hubei	7.64396	6.93731	7.29029	6.01616	1.38629	4.61621	95.3301	6.78928	0	0	1.24192	1.37461	1.05681	5.70597	1.38629	0	1.38629	0	1	1
17	2012	hubei	7.87891	7.18159	7.33563	6.25575	0.693147	4.56049	89.3879	5.50036	0	0	1.36297	1.44662	1.16556	5.87958	0.693147	0	0.693147	0	1	1
17	2013	hubei	8.03657	7.37713	7.74153	6.38856	1.38629	4.69793	77.4802	10.2869	0	0	1.47637	1.76615	1.22862	6.05589	1.09861	0.693147	1.38629	0	1	1
17	2014	hubei	8.29054	7.69074	7.79565	6.53959	2.30259	4.64227	72.8421	12.2239	0	0	1.5802	2.72509	1.28514	6.18826	2.30259	0	2.30259	0	1	1
17	2015	hubei	8.57187	7.88796	8.03496	6.76041	4.77912	4.98251	76.0219	10.2851	0	0	1.64616	2.56586	1.34218	6.32314	4.63473	2.94444	4.77068	0.693147	1	1
17	2016	hubei	8.95983	8.36381	8.25713	6.92461	6.46614	4.98114	73.51	12.4088	1	1	1.73474	2.95984	1.3371	6.51144	6.43133	3.4012	6.46147	1.38629	1	1
17	2017	hubei	9.28554	8.67488	8.39344	7.14441	6.56948	4.93957	72.7871	11.1904	0	1	1.84162	3.44451	1.2594	6.60974	6.4151	4.84419	6.56948	0	1	1
17	2018	hubei	9.35054	8.74672	8.75116	7.21156	7.05704	5.35328	66.5394	13.6643	1	1	1.96036	3.69909	1.25058	6.67226	7.02019	4.06044	7.04403	2.77259	1	1
17	2019	hubei	8.59434	8.37378	8.80642	7.41818	6.85961	5.64237	67.9622	12.0862	0	1	2.03663	4.00592	1.29106	6.79169	6.84055	3.61092	6.85857	0.693147	1	1
17	2020	hubei	9.27064	8.76066	9.12549	7.76366	6.1717	5.38989	62.0023	8.03676	0	1	2.01297	3.40938	1.42069	6.57094	6.10702	3.66356	6.1717	0	1	1
18	2010	hunan	7.257	6.38182	6.93147	5.49717	0	4.50888	76.0973	0	0	0	0.863108	1.29659	0.935489	5.86059	0	0	0	0	0	1
18	2011	hunan	7.55799	6.79682	7.13728	5.64191	0	4.44571	80.4784	6.90875	0	0	1.05577	1.19179	0.961022	5.98448	0	0	0	0	0	1
18	2012	hunan	7.74066	6.90776	7.26892	5.98141	0	4.69529	72.1688	7.09091	0	0	1.16879	1.16994	1.08024	6.13029	0	0	0	0	0	1
18	2013	hunan	7.89655	7.1869	7.64779	6.29711	1.09861	4.85725	75.2319	0	0	0	1.27185	1.18229	1.14842	6.28991	0.693147	0.693147	1.09861	0	0	1
18	2014	hunan	8.18758	7.54645	7.66716	6.25383	3.43399	4.92355	71.1596	11.0276	0	0	1.36479	1.18349	1.19795	6.44669	3.04452	2.63906	3.43399	0	0	1
18	2015	hunan	8.39525	7.72489	7.9266	6.59304	4.60517	5.00395	76.7691	10.5459	0	0	1.46192	1.15663	1.23533	6.57964	3.71357	4.09434	4.60517	0	0	1
18	2016	hunan	8.79694	8.28375	8.04751	6.88038	6.22258	5.14079	77.0868	10.1653	0	1	1.5384	1.12696	1.27365	6.74955	4.34381	6.07304	6.22059	0.693147	0	1
18	2017	hunan	9.06762	8.58148	8.16565	7.09008	7.18841	5.15491	81.6089	10.0287	1	1	1.62923	1.33083	1.36505	6.88481	6.60665	6.4677	7.17778	2.70805	0	1
18	2018	hunan	9.017	8.48591	8.42639	7.14362	6.50429	5.2517	70.267	18.7356	1	1	1.70028	1.73726	1.42231	6.97676	6.06843	5.57215	6.50279	0.693147	0	1
18	2019	hunan	8.2948	8.08733	8.46231	7.26753	6.04973	5.49174	66.646	8.6602	0	1	1.79312	2.13979	1.48681	7.12987	5.8999	4.82831	6.01127	2.83321	0	1
18	2020	hunan	9.00218	8.56677	8.90007	7.75672	6.34388	5.50362	71.4791	11.7983	0	1	1.83285	2.62593	1.59963	7.27828	6.2634	5.62762	6.31716	2.77259	0	1
19	2010	guangdong	8.92545	8.22175	8.38845	6.7546	0	5.47713	59.401	10.3085	0	0	1.4817	3.95533	1.57996	7.22371	0	0	0	0	0	1
19	2011	guangdong	9.04547	8.27053	8.69366	7.2145	0	5.44941	64.7437	9.87409	0	0	1.5962	3.03796	1.69473	7.24985	0	0	0	0	0	1
19	2012	guangdong	9.301	8.57754	8.77539	7.57302	2.19722	5.46146	60.5064	9.87529	0	0	1.64157	3.3394	1.89073	7.3042	2.19722	0	2.19722	0	0	1
19	2013	guangdong	9.47516	8.83434	9.10264	7.68248	2.3979	5.72939	60.0659	10.0308	0	0	1.71308	4.10106	1.97986	7.34299	2.30259	0.693147	2.3979	0	0	1
19	2014	guangdong	9.61973	8.91718	9.1287	7.63046	4.64439	5.55698	57.4923	10.9587	0	0	1.78066	2.99728	2.01735	7.40893	4.64439	1.60944	4.64439	0	0	1
19	2015	guangdong	9.94674	9.21204	9.42263	7.91169	7.34343	5.77558	55.0763	11.4495	0	0	1.85621	4.43997	2.03466	7.42292	7.23346	5.45959	7.34213	1.09861	0	1
19	2016	guangdong	10.3811	9.7228	9.61374	8.25427	8.2968	5.69525	51.6974	12.5073	1	1	1.9315	5.52555	2.04018	7.34661	8.07122	6.72383	8.28677	3.71357	0	1
19	2017	guangdong	10.7814	10.0822	9.89928	8.37032	8.90869	6.07127	53.1496	13.0095	0	1	2.02137	5.47891	2.03498	7.34382	8.79861	6.70441	8.90232	3.8712	0	1
19	2018	guangdong	10.9337	10.2537	10.3353	8.49126	9.10908	6.34108	51.2077	12.1212	1	1	2.09113	6.57825	2.10836	7.37155	9.04014	6.80351	9.10242	4.11087	0	1
19	2019	guangdong	10.0253	9.75272	10.3347	8.591	9.83916	6.61665	49.3055	11.5851	0	1	2.15716	6.75685	2.14365	7.32778	9.82973	7.64588	9.7675	7.16858	0	1
19	2020	guangdong	10.7667	10.1762	10.6457	9.07241	9.27959	6.24951	47.934	12.6552	0	1	2.1753	5.483	2.24914	7.39007	9.26388	6.95273	9.21124	6.56386	0	1
20	2010	guangxi	6.08904	5.42053	5.41165	3.82864	0	4.15873	78.3791	0	0	0	0.617984	1.07891	0.532589	4.1229	0	0	0	0	1	0
20	2011	guangxi	6.22059	5.62402	5.74939	4.39445	0	3.98713	81.8613	0	0	0	0.794192	1.1099	0.569706	4.18193	0	0	0	0	1	0
20	2012	guangxi	7.01392	6.57786	5.94803	4.7185	1.09861	4.09451	79.3489	0	0	0	0.878836	1.43406	0.62124	3.85547	0	1.09861	1.09861	0	1	0
20	2013	guangxi	7.41156	7.09838	6.46147	5.273	1.94591	4.16247	80.7045	10.0307	0	0	0.967456	1.69416	0.65636	3.76948	0	1.94591	1.94591	0	1	0
20	2014	guangxi	7.84854	7.58731	6.76388	5.59471	4.02535	4.43082	71.4294	10.2523	0	0	1.04683	1.72223	0.624684	4.11906	1.38629	3.97029	4.02535	0	1	0
20	2015	guangxi	8.1197	7.87093	6.97541	5.95842	5.05625	4.59188	61.6634	9.59587	0	0	1.12357	1.22076	0.5198	4.67524	1.38629	5.03695	5.03044	1.60944	1	0
20	2016	guangxi	8.58017	8.40088	7.19444	6.4552	5.84354	4.50756	64.4685	9.518	1	1	1.19943	1.01763	0.513289	4.07777	3.49651	5.7462	5.84354	0	1	0
20	2017	guangxi	8.66751	8.41582	7.2233	6.37332	6.63068	4.44394	63.249	10.1302	0	1	1.28801	1.22317	0.526115	4.01725	5.63121	6.17379	6.63068	0	1	0
20	2018	guangxi	8.36404	7.93272	7.56528	6.34036	7.42774	4.37513	67.8165	9.74385	1	1	1.37817	1.2132	0.453964	3.51087	6.50129	6.93537	7.42595	1.38629	1	0
20	2019	guangxi	7.28961	7.06219	7.54961	6.09357	6.97541	4.60357	71.1793	0	0	1	1.44992	1.23621	0.491942	3.06914	6.29895	6.41017	6.97448	0.693147	1	0
20	2020	guangxi	8.52119	8.25364	8.05974	7.21586	6.9613	4.61254	61.9405	10.4925	0	1	1.48329	1.07226	0.512335	4.0134	6.81014	5.56068	6.9613	0	1	0
21	2010	hainan	4.40672	4.04305	3.85015	2.3979	0	2.70069	47.6406	0	0	0	0.843757	1.28496	0.198901	4.62845	0	0	0	0	1	0
21	2011	hainan	4.85203	4.46591	4.00733	3.21888	0	3.1768	50.9177	0	0	0	1.01824	1.2622	0.234435	4.58871	0	0	0	0	1	0
21	2012	hainan	5.37064	4.92725	4.35671	3.43399	0	3.05542	55.1546	0	0	0	1.12014	1.32285	0.279963	4.64054	0	0	0	0	1	0
21	2013	hainan	5.42053	5.03695	5.22036	4.60517	0	3.14329	58.65	0	0	0	1.2199	1.36772	0.300289	4.7197	0	0	0	0	1	0
21	2014	hainan	5.46383	5.04986	5.0689	4.29046	1.79176	3.14759	55.9505	0	0	0	1.30422	1.23029	0.321861	4.76789	1.38629	1.09861	1.79176	0	1	0
21	2015	hainan	5.75574	5.01728	5.19296	4.02535	3.63759	3.45126	55.9457	0	0	0	1.3741	0.998846	0.299505	5.03417	1.09861	3.58352	3.63759	0	1	0
21	2016	hainan	6.02828	5.49717	5.49306	4.55388	4.35671	3.61926	51.1749	8.31403	0	1	1.45255	1.13986	0.195147	4.99157	3.97029	3.3322	4.35671	0	1	0
21	2017	hainan	6.45047	5.79301	5.51343	4.34381	5.8861	3.57571	52.8529	8.82461	1	1	1.53192	0.863591	0.166348	5.0479	4.86753	5.50126	5.88332	0.693147	1	0
21	2018	hainan	6.61204	5.94542	6.08677	4.62497	4.97673	4.1148	53.5793	0	0	1	1.60958	0.889257	0.231552	3.99232	3.04452	4.82831	4.94164	1.94591	1	0
21	2019	hainan	6.05678	5.56452	6.31355	4.82028	5.7301	4.17408	49.9289	0	1	1	1.67851	1.6195	0.202885	4.65274	5.4848	4.30407	5.7301	0	1	0
21	2020	hainan	6.52307	5.90354	6.60861	5.44031	3.4012	4.05768	53.3557	0	0	1	1.70478	1.8084	0.210235	5.34331	3.3322	1.60944	3.4012	0	1	0
22	2010	chongqing	6.94698	6.11147	6.52356	4.58497	0	4.23425	81.4319	0	0	0	1.02805	1.04737	0.935384	5.32786	0	0	0	0	0	1
22	2011	chongqing	7.36138	6.53088	6.88038	5.46383	0	4.61324	81.7679	0	0	0	1.23881	0.974228	0.929	5.93036	0	0	0	0	0	1
22	2012	chongqing	7.51589	6.72263	7.08924	5.77144	0	4.85741	72.7496	0	0	0	1.36036	0.97953	1.00992	5.40476	0	0	0	0	0	1
22	2013	chongqing	7.55538	6.76504	7.31788	5.84644	0	4.74101	71.9899	0	0	0	1.4648	1.26213	1.06558	5.54759	0	0	0	0	0	1
22	2014	chongqing	7.92262	7.21229	7.29166	5.70378	0	4.65881	70.9389	0	0	0	1.56981	1.15483	1.13836	5.56089	0	0	0	0	0	1
22	2015	chongqing	8.50936	7.82004	7.71512	6.00389	6.35437	4.94684	78.0585	0	0	0	1.65344	1.20438	1.24473	5.45926	6.30628	3.4012	6.35437	0	0	1
22	2016	chongqing	8.36404	7.63868	7.94591	6.25575	5.68698	4.91412	71.0896	10.6571	1	1	1.75703	1.28992	1.31768	5.22222	5.6058	3.3322	5.68358	0.693147	0	1
22	2017	chongqing	8.52833	7.73805	7.88269	6.44889	6.39526	5.0431	68.2049	10.7677	0	1	1.85355	1.36776	1.39537	5.02794	6.39192	1.09861	6.39526	0	0	1
22	2018	chongqing	8.55929	7.8774	8.15794	6.52062	6.12687	5.07636	59.9453	11.0884	0	1	1.92065	1.51048	1.38595	5.37103	6.06843	3.29584	6.12687	0	0	1
22	2019	chongqing	7.90507	7.68202	8.06275	6.56526	5.52943	5.153	56.5074	10.8419	1	1	2.0021	1.63439	1.42292	5.09479	5.03044	4.60517	5.52943	0	0	1
22	2020	chongqing	8.58187	7.99263	8.62421	7.22769	5.71703	5.19134	58.0889	0	0	1	2.05457	1.69332	1.48778	4.97617	5.25227	4.76217	5.71703	0	0	1
23	2010	sichuan	7.59035	6.65157	7.16704	5.30827	0	4.7273	64.3892	8.17448	0	0	0.761299	0.815175	0.540596	6.01093	0	0	0	0	1	1
23	2011	sichuan	7.72445	6.86276	7.48043	5.86079	0	4.75186	58.1534	8.36562	0	0	0.959534	0.978626	0.496257	6.41732	0	0	0	0	1	1
23	2012	sichuan	8.28071	7.44073	7.51915	6.12468	0	4.91221	57.7011	7.27184	0	0	1.0848	1.08971	0.594552	6.4276	0	0	0	0	1	1
23	2013	sichuan	8.34355	7.66153	8.06684	6.34739	3.43399	5.07486	60.7878	10.7331	0	0	1.18485	1.11736	0.636889	6.45667	2.30259	3.09104	3.43399	0	1	1
23	2014	sichuan	8.50815	7.86211	7.95648	6.38182	3.91202	5.12806	55.5631	9.44891	0	0	1.26687	1.20295	0.678444	6.44881	3.49651	2.89037	3.80666	1.79176	1	1
23	2015	sichuan	8.99007	8.37563	8.26462	6.71174	5.37528	5.13173	50.7424	11.7582	0	0	1.30889	1.28963	0.737608	6.4339	5.16479	3.85015	5.37528	0	1	1
23	2016	sichuan	9.29578	8.78737	8.53778	7.17012	6.01616	5.11409	47.2888	12.3493	0	1	1.39036	1.26222	0.77632	6.27259	5.79606	4.57471	6.01616	0	1	1
23	2017	sichuan	9.63476	9.10353	8.57017	7.26403	7.53476	5.287	40.8543	10.587	1	1	1.52016	1.22568	0.794312	6.30442	7.09174	6.52942	7.53476	0	1	1
23	2018	sichuan	9.53741	8.97386	8.98331	7.2807	7.61678	5.42451	37.637	11.7059	1	1	1.64014	1.52367	0.798078	6.38548	6.74052	7.09838	7.61579	1.09861	1	1
23	2019	sichuan	8.53405	8.22898	8.87933	7.32647	7.10661	5.58729	37.1	10.8155	0	1	1.71414	1.78727	0.836552	6.45635	6.32972	6.52942	7.10579	0.693147	1	1
23	2020	sichuan	9.49937	9.01106	9.37438	7.89636	6.83195	5.57602	33.7294	12.0341	0	1	1.75682	1.62253	0.881699	6.54233	6.31355	6.02102	6.83195	0	1	1
24	2010	guizhou	5.78074	4.95583	5.39816	3.66356	0	3.99489	133.425	9.17966	0	0	0.261546	1.02116	0.512184	2.99423	0	0	0	0	0	0
24	2011	guizhou	5.94542	5.20401	5.59099	4.23411	0	4.01548	133.273	0	0	0	0.464251	0.963813	0.490094	3.50444	0	0	0	0	0	0
24	2012	guizhou	6.50578	5.82008	5.69709	4.26268	0	4.18556	134.921	0	0	0	0.63107	1.05165	0.467324	3.43413	0	0	0	0	0	0
24	2013	guizhou	6.64509	5.8999	6.2519	4.48864	1.38629	4.1963	146.798	0	0	0	0.78629	1.1117	0.429621	3.57566	0	1.38629	1.38629	0	0	0
24	2014	guizhou	7.0934	6.48004	6.38688	4.76217	2.48491	4.44664	135.108	7.50714	0	0	0.914178	1.25155	0.447103	3.35354	1.09861	2.30259	2.48491	0	0	0
24	2015	guizhou	7.16781	6.46614	6.70073	4.95583	5.99894	4.56944	137.345	9.91843	0	0	1.04478	1.48953	0.433833	3.2628	2.30259	5.97635	5.99894	0	0	0
24	2016	guizhou	7.47364	6.8742	6.68085	5.36129	6.69084	4.8449	142.023	8.70417	0	1	1.14357	1.62586	0.472213	4.16289	5.54126	6.31716	6.69084	0	0	0
24	2017	guizhou	7.89395	7.24208	6.87833	5.44242	7.41518	4.83143	136.195	9.19405	1	1	1.27468	1.90178	0.476705	4.01928	6.56244	6.87213	7.41518	0	0	0
24	2018	guizhou	8.13886	7.52132	7.38088	5.44674	7.18007	4.90067	119.65	6.76004	1	1	1.39055	2.04546	0.496496	3.69545	6.38519	6.60259	7.17778	1.38629	0	0
24	2019	guizhou	7.03878	6.79682	7.45472	5.48064	6.20658	5.23926	117.089	9.31286	0	1	1.472	1.91856	0.542781	3.84656	6.01372	4.61512	6.19236	2.07944	0	0
24	2020	guizhou	7.92214	7.37379	7.73574	5.99024	5.96871	4.98463	125.312	6.64898	0	1	1.53244	1.97212	0.589894	3.4105	5.85507	3.93183	5.96871	0	0	0
25	2010	yunnan	6.33328	5.743	5.70711	4.49981	0	4.4591	107.784	0	0	0	0.519303	0.93756	0.29115	4.49944	0	0	0	0	0	0
25	2011	yunnan	6.49072	5.82895	6.07764	4.92725	0	4.56289	101.297	9.14985	0	0	0.723326	0.966002	0.314266	4.72076	0	0	0	0	0	0
25	2012	yunnan	6.72863	6.16542	6.24028	5.29832	0	4.61631	94.4058	8.40207	0	0	0.873938	0.914445	0.346414	4.92856	0	0	0	0	0	0
25	2013	yunnan	6.89467	6.30628	6.54247	5.49306	0	4.65672	97.1316	0	0	0	1.01651	1.03967	0.354199	5.04831	0	0	0	0	0	0
25	2014	yunnan	7.25912	6.6053	6.77079	5.54126	0	4.69025	82.9715	11.1048	0	0	1.10452	0.972289	0.367884	5.11334	0	0	0	0	0	0
25	2015	yunnan	7.49554	6.80793	6.92952	5.57215	3.29584	4.89844	73.9842	11.0977	0	0	1.16572	1.03038	0.414163	5.22765	2.56495	2.70805	3.29584	0	0	0
25	2016	yunnan	7.87093	7.20934	7.20192	5.81711	4.17439	5.0115	69.5616	11.665	1	1	1.25273	0.933678	0.453202	4.05333	3.89182	2.99573	4.17439	0	0	0
25	2017	yunnan	8.128	7.33368	7.36201	5.96615	5.39816	5.19006	64.5939	11.422	0	1	1.37094	0.935065	0.479059	4.17469	5.20401	3.91202	5.39816	0	0	0
25	2018	yunnan	8.31996	7.52023	7.78572	6.21661	5.86079	5.13468	63.8682	11.4457	1	1	1.49062	0.904358	0.51252	4.24678	5.71373	4.31749	5.86079	0	0	0
25	2019	yunnan	7.33041	7.10003	7.83122	6.10702	5.87212	5.32379	61.957	11.634	0	1	1.59464	0.87148	0.558798	3.90539	5.79606	3.82864	5.87212	0	0	0
25	2020	yunnan	8.15615	7.50049	8.17637	6.53627	6.29895	5.09968	51.2487	11.4439	0	1	1.64871	0.93117	0.591086	3.95801	6.2106	4.54329	6.29157	1.60944	0	0
26	2010	shan3xi	7.37149	6.80351	6.65028	5.24175	0	4.41739	131.033	5.1985	0	0	0.969236	1.13799	0.786812	4.81385	0	0	0	0	0	0
26	2011	shan3xi	7.67508	7.26753	7.02287	5.87493	0	4.5657	136.444	0	0	0	1.17365	0.989829	0.794053	5.02457	0	0	0	0	0	0
26	2012	shan3xi	8.09925	7.61825	7.08339	6.18621	1.38629	4.54478	148.451	0	0	0	1.3176	1.05121	0.8434	5.2222	0.693147	1.09861	1.38629	0	0	0
26	2013	shan3xi	8.25297	7.77821	7.66903	6.50129	1.60944	4.69839	162.563	0	0	0	1.43061	1.03736	0.881135	5.42841	1.60944	0	1.60944	0	0	0
26	2014	shan3xi	8.18646	7.71869	7.76089	6.53524	3.49651	4.72304	163.744	0	0	0	1.51453	1.13211	0.9234	5.54712	3.3673	1.60944	3.49651	0	0	0
26	2015	shan3xi	8.17414	7.46279	7.77695	6.62007	4.35671	5.01576	156.424	0	0	0	1.5377	1.30894	0.964215	5.66235	4.30407	1.60944	4.35671	0	0	0
26	2016	shan3xi	8.42376	7.76557	7.91754	6.7334	6.6053	4.84253	161.952	7.65255	1	1	1.59256	1.41273	0.968306	5.80783	5.9428	5.90263	6.6053	0	0	0
26	2017	shan3xi	8.97259	8.50876	7.93916	6.82437	6.33683	5.0908	159.93	0	0	1	1.70482	1.64157	0.914475	5.98639	5.47227	5.80814	6.33683	0	0	0
26	2018	shan3xi	8.83783	8.27512	8.2938	6.90675	6.64118	5.1706	150.356	11.1605	1	1	1.80674	1.6449	0.904504	6.11624	6.44413	5.82008	6.61607	2.99573	0	0
26	2019	shan3xi	8.1568	7.92732	8.28753	6.96319	6.96791	5.50322	159.881	5.54674	0	1	1.87792	1.24823	0.933594	6.27893	6.62936	6.34739	6.95845	2.3979	0	0
26	2020	shan3xi	8.79369	8.31537	8.84133	7.62754	7.20117	5.24881	166.586	11.6854	0	1	1.88366	0.951888	1.03176	6.3671	6.95081	6.27099	7.19968	1.09861	0	0
27	2010	gansu	5.76205	5.21494	5.0876	3.58352	0	4.22406	90.992	0	0	0	0.432112	0.741533	0.567801	2.21253	0	0	0	0	0	0
27	2011	gansu	6.00881	5.48894	5.47227	4.29046	0	4.44253	97.0323	0	0	0	0.635253	0.738036	0.53544	1.50877	0	0	0	0	0	0
27	2012	gansu	6.32077	5.75574	5.65948	4.55388	0	4.27667	93.5916	0	0	0	0.749027	0.78609	0.626328	1.34987	0	0	0	0	0	0
27	2013	gansu	6.38688	5.79606	6.03069	4.8752	0	4.24592	89.7636	9.39275	0	0	0.863191	0.855552	0.666295	1.48504	0	0	0	0	0	0
27	2014	gansu	6.62539	6.15698	6.04025	4.96981	0	4.29333	89.2949	5.03005	0	0	0.946014	0.832582	0.71246	1.81848	0	0	0	0	0	0
27	2015	gansu	6.84268	6.21261	6.16752	4.82831	0	4.55755	87.5559	7.02059	0	0	0.955024	1.00902	0.741355	1.9277	0	0	0	0	0	0
27	2016	gansu	7.14283	6.36475	6.51915	5.1358	4.30407	4.55651	87.3633	9.86681	1	1	1.00841	0.83269	0.737168	2.04084	4.14313	2.48491	4.30407	0	0	0
27	2017	gansu	7.5224	6.65673	6.72503	5.16479	4.99043	4.62693	84.7656	9.10509	0	1	1.06784	0.781676	0.636406	1.07878	4.74493	3.52636	4.99043	0	0	0
27	2018	gansu	7.58731	6.66058	7.1869	5.12396	5.32788	4.85062	87.1664	0	0	1	1.1701	0.682355	0.587543	1.20472	5.05625	3.95124	5.32788	0	0	0
27	2019	gansu	6.74288	6.40523	7.15851	5.17048	5.05625	4.66833	87.1087	0	1	1	1.24554	0.743749	0.579865	1.73346	4.85981	3.73767	5.05625	0	0	0
27	2020	gansu	7.47489	6.72607	7.51689	5.83205	5.33272	4.73646	84.2274	10.1813	0	1	1.27828	0.770284	0.58057	1.81183	5.18178	3.73767	5.33272	0	0	0
28	2010	qinghai	3.55535	2.89037	3.09104	0.693147	0	3.58768	49.4762	0	0	0	0.709181	0.54883	0.538748	2.69633	0	0	0	0	0	0
28	2011	qinghai	3.43399	2.63906	3.21888	2.19722	0	3.73194	47.2871	0	0	0	0.880737	0.388643	0.59811	2.39017	0	0	0	0	0	0
28	2012	qinghai	4.47734	3.7612	3.63759	2.56495	0	3.78396	52.7517	10.4913	0	0	0.984653	0.619473	0.550847	2.56417	0	0	0	0	0	0
28	2013	qinghai	4.55388	4.26268	4.09434	2.48491	0	4.2014	55.0199	0	0	0	1.09879	0.683197	0.522617	1.75863	0	0	0	0	0	0
28	2014	qinghai	4.77912	4.20469	3.66356	2.07944	0	4.0383	45.5038	0	0	0	1.16559	0.771098	0.500774	1.12413	0	0	0	0	0	0
28	2015	qinghai	5.43372	4.62497	4.82028	2.99573	0	4.47004	36.5605	8.99561	0	0	1.24855	0.740516	0.323366	1.23128	0	0	0	0	0	0
28	2016	qinghai	5.73334	5.12396	4.96981	3.46574	0.693147	4.29606	47.8525	7.63125	0	1	1.35585	0.714848	0.345142	-0.0070006	0.693147	0	0.693147	0	0	0
28	2017	qinghai	6.10925	5.22575	5.20401	3.49651	3.13549	4.10973	41.6649	5.8512	1	1	1.43667	0.780168	0.33782	0.213178	2.19722	2.70805	3.13549	0	0	0
28	2018	qinghai	6.33505	5.42935	5.79909	3.8712	2.07944	4.1512	37.572	9.43935	0	1	1.5436	0.776968	0.246419	-1.22032	1.79176	1.09861	2.07944	0	0	0
28	2019	qinghai	5.33272	4.91265	5.9162	3.82864	3.09104	4.2396	36.409	10.2078	1	1	1.60642	0.556429	0.318629	1.54154	2.89037	1.94591	3.09104	0	0	0
28	2020	qinghai	6.16135	5.40867	6.10858	4.21559	3.89182	4.29742	35.9601	11.0834	0	1	1.62443	0.546346	0.344538	0.565466	3.58352	2.77259	3.89182	0	0	0
29	2010	ningxia	4.58497	3.80666	3.7612	1.60944	0	3.42719	156.609	0	0	0	0.909443	1.07079	0.625024	1.70171	0	0	0	0	0	0
29	2011	ningxia	4.84419	4.14313	4.34381	2.70805	0	3.5619	184.115	8.39001	0	0	1.09232	1.11487	0.615379	2.56854	0	0	0	0	0	0
29	2012	ningxia	5.2575	4.58497	4.36945	3.04452	0	3.56586	176.552	0	0	0	1.17362	1.11181	0.674313	2.62277	0	0	0	0	0	0
29	2013	ningxia	5.82305	5.39816	4.99043	3.46574	0	3.49438	178.488	0	0	0	1.25135	1.15883	0.719569	2.21644	0	0	0	0	0	0
29	2014	ningxia	5.64191	5.05625	5.25227	3.91202	1.38629	3.54385	179.074	0	0	0	1.2944	1.16548	0.753943	1.73667	0	1.38629	1.38629	0	0	0
29	2015	ningxia	5.8693	5.12396	5.37064	3.98898	2.83321	3.81749	163.799	8.8065	0	0	1.32735	1.51516	0.77713	2.45179	1.94591	2.3979	2.83321	0	0	0
29	2016	ningxia	6.38856	5.35659	5.83188	4.35671	4.26268	3.6025	154.983	9.08042	1	1	1.3868	1.45551	0.861523	2.82416	4.21951	1.79176	4.26268	0	0	0
29	2017	ningxia	6.73459	5.66988	6.09582	4.12713	4.96284	4.0537	171.153	9.18796	0	1	1.5128	1.86119	0.909605	3.04572	4.12713	4.40672	4.94164	1.38629	0	0
29	2018	ningxia	7.04578	6.10702	6.51915	4.21951	4.61512	4.28193	179.031	8.94318	1	1	1.59816	2.39736	1.05381	2.65252	4.21951	3.58352	4.60517	0.693147	0	0
29	2019	ningxia	6.0845	5.61677	6.53959	4.09434	3.97029	3.98972	179.446	8.42052	0	1	1.65404	2.17341	1.10906	2.8525	3.61092	3.09104	3.97029	0	0	0
29	2020	ningxia	6.82242	5.96186	6.95235	4.98733	5.09375	3.90157	174.23	0	0	1	1.70243	1.88535	1.14625	2.93335	4.99043	3.66356	5.09375	0	0	0
30	2010	xinjiang	5.62402	4.60517	5.3033	3.29584	0	3.93222	97.7823	0	0	0	0.897385	1.18841	0.339804	2.77532	0	0	0	0	0	0
30	2011	xinjiang	5.73657	5.11199	5.44674	3.95124	1.09861	3.98285	98.1715	9.39123	0	0	1.07696	1.15693	0.341935	3.0744	1.09861	1.09861	1.09861	0	0	0
30	2012	xinjiang	6.02102	5.18178	5.43808	4.15888	0	4.16076	101.662	0	0	0	1.19081	1.21357	0.368905	3.24851	0	0	0	0	0	0
30	2013	xinjiang	6.30262	5.56452	5.95064	4.54329	0	4.23396	104.207	11.4524	0	0	1.30098	1.29926	0.374445	3.39419	0	0	0	0	0	0
30	2014	xinjiang	6.42162	5.59842	6.07304	4.61512	1.38629	4.26071	107.785	11.9599	0	0	1.38247	1.21587	0.386218	3.2432	1.38629	1.09861	1.38629	0	0	0
30	2015	xinjiang	6.74993	5.82895	6.37502	4.86753	5.55296	4.26984	110.809	11.5837	0	0	1.36156	1.09439	0.39345	3.33874	0.693147	5.54908	5.55296	0	0	0
30	2016	xinjiang	7.09091	6.18826	6.54391	5.0626	5.84932	4.17546	116.458	10.9522	0	1	1.3779	1.08693	0.405933	3.28165	5.04986	5.39816	5.84932	0	0	0
30	2017	xinjiang	6.90475	6.25958	6.7093	4.94164	7.18083	4.00113	117.163	10.1284	1	1	1.50407	0.923178	0.358846	2.58342	6.90575	5.82008	7.18083	0	0	0
30	2018	xinjiang	7.26333	6.34914	6.97167	4.96981	6.57647	4.5468	123.149	10.7268	0	1	1.62592	0.842901	0.350351	2.60881	6.4892	4.70953	6.57508	0.693147	0	0
30	2019	xinjiang	6.42162	5.99645	6.94022	5.22575	5.82895	4.47574	128.189	9.85225	0	1	1.67024	0.767756	0.324589	3.12825	5.77144	5.07517	5.826	0.693147	0	0
30	2020	xinjiang	7.1376	6.39303	7.41298	5.87434	5.70711	4.41389	129.397	10.4484	0	1	1.67306	0.745505	0.283999	2.70128	5.6204	5.02388	5.70378	0.693147	0	0
